# Supplementary material for: Deep Metabolic Profiling Assessment of Tissue Extraction Protocols for Three Model Organisms
Source: Front Chem. 2022 Apr 25;10:869732. doi: 10.3389/fchem.2022.869732 (PMC9083328; doi:10.3389/fchem.2022.869732)
Supplement: Supplementary file 5 [file Table1.XLSX]

## Sheet: 100 IPA
Zebrafish.Liver	Zebrafish.Liver_Drosophila	Zebrafish.Liver_Mouse.Liver	Zebrafish.Liver_Mouse.Kidney	Zebrafish.Liver_Drosophila_Mouse.Liver	Zebrafish.Liver_Drosophila_Mouse.Kidney	Zebrafish.Liver_Mouse.Liver_Mouse.Kidney	Zebrafish.Liver_Drosophila_Mouse.Liver_Mouse.Kidney	Drosophila	Drosophila_Mouse.Liver	Drosophila_Mouse.Kidney	Drosophila_Mouse.Liver_Mouse.Kidney	Mouse.Liver	Mouse.Liver_Mouse.Kidney	Mouse.Kidney
GUDCA		AABA	Cer(d18:1/20:0(OH))	Pro	3-Met-His	Trigonelline	C2	C9	H1	C16:1	C0	CA	C3-DC (C4-OH)	Anserine
Cer(d18:1/26:0)		TCDCA	PC ae C42:4	Cer(d16:1/24:0)	Cystine	TCA	C3	C12	TG(18:3_33:2)	C18:1	C4	TLCA	C5	CDCA
CE(18:3)		Cer(d18:1/26:1)	PC ae C44:4		PC ae C30:0	TDCA	Ala	C14:1-OH		C18:2	C14	CE(20:4)	C5-OH (C3-DC-M)	GCDCA
CE(20:1)		CE(16:0)	Hex3Cer(d18:1/24:1)			TMCA	Cys	C16:1-OH		Glu	C14:1	TG(16:0_40:7)	C6 (C4:1-DC)	PEA
CE(20:3)		CE(16:1)	HexCer(d18:1/26:1)			Cer(d18:1/16:0)	Gln	Arg		Met	C16	TG(18:0_38:7)	C7-DC	Spermine
CE(20:5)		PC ae C42:0				Cer(d18:1/23:0)	His	Asn		Cer(d18:2/20:0)	C18	TG(18:3_38:6)	TMAO	Cer(d18:2/16:0)
CE(22:5)		TG(20:5_34:0)				Cer(d18:1/24:0)	Ile	Lys		DG(18:2_18:3)	Gly	TG(20:2_34:4)	PheAlaBetaine	lysoPC a C28:1
Cer(d18:0/24:1)						Cer(d18:1/24:1)	Leu	DOPA		TG(14:0_35:1)	Ser	TG(20:3_36:5)	ProBetaine	Hex2Cer(d18:1/18:0)
EPA						Cer(d18:1/25:0)	Phe	Kynurenine		TG(14:0_35:2)	Thr	TG(20:4_33:2)	HipAcid	Hex2Cer(d18:1/20:0)
PC aa C40:1						CE(22:6)	1-Met-His	Met-SO		TG(18:0_30:0)	Trp		Cer(d18:2/22:0)	Hex2Cer(d18:1/24:0)
Hex3Cer(d18:1/26:1)						AA	5-AVA	Histamine		TG(18:1_31:0)	Tyr		Cer(d18:2/23:0)	Hex3Cer(d18:1/16:0)
HexCer(d18:1/18:1)						DHA	BABA	Cer(d16:1/18:0)		TG(18:2_31:0)	Val		Cer(d18:2/24:0)	Hex3Cer(d18:1/18:0)
HexCer(d18:1/26:0)						lysoPC a C20:4	Betaine	Cer(d16:1/20:0)		TG(20:1_30:1)	PAG		Cer(d18:2/24:1)	Hex3Cer(d18:1_22:0)
						lysoPC a C24:0	Sarcosine	Cer(d16:1/22:0)			Serotonin		p-Cresol-SO4	HexCer(d18:2/16:0)
						PC aa C36:0	t4-OH-Pro	CE(15:1)			Lac		DG(18:0_20:4)	HexCer(d18:2/23:0)
						PC aa C38:0	Taurine	DG(14:0_14:0)			Cer(d18:1/18:0)		lysoPC a C18:0	HexCer(d18:2/24:0)
						PC aa C38:6	beta-Ala	DG(14:0_18:2)			DG(16:0_16:1)		lysoPC a C20:3	SM C20:2
						PC aa C40:5	GABA	DG(14:0_20:0)			DG(16:0_18:1)		lysoPC a C26:0	TG(17:2_38:6)
						PC aa C40:6	Putrescine	DG(14:1_18:1)			DG(16:0_18:2)		lysoPC a C26:1	TG(18:0_32:0)
						PC aa C42:0	Spermidine	DG(18:1_18:3)			DG(16:1_18:1)		Hex2Cer(d18:1/16:0)	TG(18:0_36:1)
						PC aa C42:2	AconAcid	DG(18:1_20:1)			DG(16:1_18:2)		Hex2Cer(d18:1/22:0)	TG(20:2_32:0)
						PC aa C42:4	Cer(d18:1/20:0)	DG(18:2_20:0)			DG(17:0_18:1)		Hex2Cer(d18:1/24:1)	TG(22:2_32:4)
						PC aa C42:5	Cer(d18:1/22:0)	DG-O(16:0_18:1)			DG(18:1_18:2)		HexCer(d18:1/23:0)
						PC aa C42:6	CE(18:1)	Cer(d18:0/18:0(OH))			DG(18:1_22:6)		HexCer(d18:2/22:0)
						PC ae C38:0	CE(18:2)	FA(12:0)			DG(18:2_18:2)		Ind-SO4
						PC ae C38:6	DG(18:1_18:1)	PC aa C26:0			FA(18:2)		SM C18:1
						PC ae C40:3	lysoPC a C16:0	PC aa C30:2			lysoPC a C17:0		TG(14:0_38:4)
						PC ae C40:4	lysoPC a C16:1	Hex2Cer(d18:1/14:0)			lysoPC a C28:0		TG(14:0_38:5)
						PC ae C40:6	lysoPC a C18:1	HexCer(d16:1/22:0)			PC aa C24:0		TG(16:0_40:8)
						PC ae C42:1	lysoPC a C18:2				Hypoxanthine		TG(16:1_38:4)
						PC ae C42:2	PC aa C28:1				Xanthine		TG(16:1_38:5)
						PC ae C42:3	PC aa C30:0				TG(14:0_32:2)		TG(17:1_36:4)
						PC ae C44:3	PC aa C32:0				TG(14:0_34:0)		TG(17:2_36:4)
						PC ae C44:5	PC aa C32:1				TG(14:0_34:3)		TG(18:0_38:6)
						PC ae C44:6	PC aa C32:2				TG(14:0_36:1)		TG(18:3_38:5)
						HexCer(d18:1/16:0)	PC aa C32:3				TG(16:0_28:1)		TG(20:1_32:3)
						HexCer(d18:1/20:0)	PC aa C34:1				TG(16:0_28:2)		TG(20:2_34:3)
						HexCer(d18:1/22:0)	PC aa C34:2				TG(16:0_30:2)		TG(20:3_32:2)
						HexCer(d18:1/24:0)	PC aa C34:3				TG(16:0_32:3)		TG(20:3_34:0)
						HexCer(d18:1/24:1)	PC aa C34:4				TG(16:0_34:0)		TG(20:3_34:3)
						SM (OH) C14:1	PC aa C36:1				TG(16:0_37:3)		TG(20:3_36:3)
						SM (OH) C22:1	PC aa C36:2				TG(16:1_28:0)		TG(20:3_36:4)
						SM (OH) C22:2	PC aa C36:3				TG(16:1_30:1)		TG(20:4_30:0)
						SM (OH) C24:1	PC aa C36:4				TG(16:1_32:2)		TG(20:4_32:2)
						SM C16:0	PC aa C36:5				TG(17:0_34:3)		TG(20:4_34:0)
						SM C18:0	PC aa C36:6				TG(17:0_36:4)		TG(20:4_34:3)
						SM C24:1	PC aa C38:1				TG(17:2_34:2)		TG(20:4_36:4)
						SM C26:1	PC aa C38:3				TG(17:2_34:3)		TG(20:4_36:5)
						TG(16:0_38:5)	PC aa C38:4				TG(17:2_36:2)		TG(22:4_32:0)
						TG(16:0_38:6)	PC aa C38:5				TG(17:2_36:3)		TG(22:4_34:2)
						TG(16:0_38:7)	PC aa C40:2				TG(18:0_30:1)		TG(22:5_32:1)
						TG(16:0_40:6)	PC aa C40:3				TG(18:0_32:2)		TG(22:5_34:2)
						TG(18:1_38:5)	PC aa C40:4				TG(18:0_36:5)		TG(22:5_34:3)
						TG(18:1_38:6)	PC aa C42:1				TG(18:1_26:0)
						TG(18:1_38:7)	PC ae C30:1				TG(18:1_28:1)
						TG(18:2_38:4)	PC ae C30:2				TG(18:1_30:1)
						TG(18:2_38:5)	PC ae C32:1				TG(18:1_30:2)
						TG(18:2_38:6)	PC ae C32:2				TG(18:1_32:3)
						TG(20:1_34:0)	PC ae C34:0				TG(18:1_33:3)
						TG(20:1_34:1)	PC ae C34:1				TG(18:1_36:0)
						TG(20:3_32:0)	PC ae C34:2				TG(18:2_28:0)
						TG(20:3_32:1)	PC ae C34:3				TG(18:2_30:1)
						TG(20:3_34:1)	PC ae C36:0				TG(18:2_35:3)
						TG(20:3_34:2)	PC ae C36:1				TG(18:2_36:4)
						TG(20:4_32:0)	PC ae C36:2				TG(18:3_30:0)
						TG(20:4_32:1)	PC ae C36:3				TG(18:3_35:2)
						TG(20:4_34:1)	PC ae C36:4				TG(20:0_32:3)
						TG(20:4_34:2)	PC ae C36:5				TG(20:0_32:4)
						TG(20:5_34:1)	PC ae C38:1				TG(20:1_32:2)
						TG(20:5_34:2)	PC ae C38:2
						TG(20:5_36:2)	PC ae C38:3
						TG(20:5_36:3)	PC ae C38:4
						TG(22:5_32:0)	PC ae C38:5
						TG(22:5_34:1)	PC ae C40:1
						TG(22:6_32:0)	PC ae C40:2
						TG(22:6_32:1)	PC ae C40:5
						TG(22:6_34:1)	SM (OH) C16:1
						TG(22:6_34:2)	SM C16:1
						TG(22:6_34:3)	SM C24:0
							SM C26:0
							TG(14:0_34:1)
							TG(14:0_34:2)
							TG(14:0_36:2)
							TG(14:0_36:3)
							TG(14:0_36:4)
							TG(16:0_32:0)
							TG(16:0_32:1)
							TG(16:0_32:2)
							TG(16:0_33:1)
							TG(16:0_33:2)
							TG(16:0_34:1)
							TG(16:0_34:2)
							TG(16:0_34:3)
							TG(16:0_34:4)
							TG(16:0_35:1)
							TG(16:0_35:2)
							TG(16:0_35:3)
							TG(16:0_36:2)
							TG(16:0_36:3)
							TG(16:0_36:4)
							TG(16:0_36:5)
							TG(16:0_36:6)
							TG(16:0_38:1)
							TG(16:0_38:2)
							TG(16:0_38:3)
							TG(16:0_38:4)
							TG(16:1_32:0)
							TG(16:1_32:1)
							TG(16:1_33:1)
							TG(16:1_34:0)
							TG(16:1_34:1)
							TG(16:1_34:2)
							TG(16:1_34:3)
							TG(16:1_36:1)
							TG(16:1_36:2)
							TG(16:1_36:3)
							TG(16:1_36:4)
							TG(16:1_36:5)
							TG(16:1_38:3)
							TG(17:0_32:1)
							TG(17:0_34:1)
							TG(17:0_34:2)
							TG(17:0_36:3)
							TG(17:1_32:1)
							TG(17:1_34:1)
							TG(17:1_34:2)
							TG(17:1_34:3)
							TG(17:1_36:3)
							TG(18:0_32:1)
							TG(18:0_34:2)
							TG(18:0_34:3)
							TG(18:0_36:2)
							TG(18:0_36:3)
							TG(18:0_36:4)
							TG(18:1_30:0)
							TG(18:1_32:0)
							TG(18:1_32:1)
							TG(18:1_32:2)
							TG(18:1_33:0)
							TG(18:1_33:1)
							TG(18:1_33:2)
							TG(18:1_34:1)
							TG(18:1_34:2)
							TG(18:1_34:3)
							TG(18:1_34:4)
							TG(18:1_35:2)
							TG(18:1_35:3)
							TG(18:1_36:1)
							TG(18:1_36:2)
							TG(18:1_36:3)
							TG(18:1_36:4)
							TG(18:1_36:5)
							TG(18:1_36:6)
							TG(18:2_30:0)
							TG(18:2_32:0)
							TG(18:2_32:1)
							TG(18:2_32:2)
							TG(18:2_33:0)
							TG(18:2_33:1)
							TG(18:2_33:2)
							TG(18:2_34:0)
							TG(18:2_34:1)
							TG(18:2_34:2)
							TG(18:2_34:3)
							TG(18:2_34:4)
							TG(18:2_35:1)
							TG(18:2_35:2)
							TG(18:2_36:0)
							TG(18:2_36:1)
							TG(18:2_36:2)
							TG(18:2_36:3)
							TG(18:2_36:5)
							TG(18:3_32:0)
							TG(18:3_32:1)
							TG(18:3_34:0)
							TG(18:3_34:1)
							TG(18:3_34:2)
							TG(18:3_34:3)
							TG(18:3_36:1)
							TG(18:3_36:2)
							TG(18:3_36:3)
							TG(18:3_36:4)
							TG(20:0_34:1)
							TG(20:1_32:1)
							TG(20:1_34:2)
							TG(20:1_34:3)
							TG(20:2_32:1)
							TG(20:2_34:1)
							TG(20:2_34:2)
							TG(20:4_36:2)
							TG(20:4_36:3)
							Choline

## Sheet: IPA-ACN-H2O (3-2-2)
Zebrafish.Liver	Zebrafish.Liver_Drosophila	Zebrafish.Liver_Mouse.Liver	Zebrafish.Liver_Mouse.Kidney	Zebrafish.Liver_Drosophila_Mouse.Liver	Zebrafish.Liver_Drosophila_Mouse.Kidney	Zebrafish.Liver_Mouse.Liver_Mouse.Kidney	Zebrafish.Liver_Drosophila_Mouse.Liver_Mouse.Kidney	Drosophila	Drosophila_Mouse.Liver	Drosophila_Mouse.Kidney	Drosophila_Mouse.Liver_Mouse.Kidney	Mouse.Liver	Mouse.Liver_Mouse.Kidney	Mouse.Kidney
SDMA		TCDCA	PC ae C42:4		Cystine	C7-DC	C0	C9	DG(16:0_16:1)	C16:1	C14	C18:1-OH	C3-DC (C4-OH)	Carnosine
Cer(d18:1/20:0(OH))		Cer(d18:1/24:0)	PC ae C44:4			alpha-AAA	C2	C12	DG(16:0_18:1)	C18:2	C14:1	CA	C5	PEA
Cer(d18:1/25:0)		EPA	TG(16:0_34:1)			Anserine	C3	C14:1-OH	DG(18:2_18:3)	Arg	C16	GCA	C5-DC (C6-OH)	Spermine
Cer(d18:1/26:1)		HexCer(d18:1/24:1)	TG(16:1_36:2)			TCA	C4	C16:1-OH	TG(14:0_34:3)	Met-SO	C18:1	TLCA	C5-M-DC	Cer(d18:2/23:0)
CE(22:6)		TG(16:0_34:2)	TG(18:0_34:2)			TDCA	C18	C16:2	TG(16:0_28:1)	PC aa C30:2	Lys	Cer(d18:1/18:0)	C5-OH (C3-DC-M)	Cer(d18:2/24:0)
PC aa C40:1			TG(18:1_36:1)			TMCA	Trigonelline	ADMA	TG(16:0_30:2)		Met	Cer(d18:1/22:0)	C6 (C4:1-DC)	DG(18:0_20:4)
PC ae C42:0			TG(18:1_36:2)			Cer(d18:1/16:0)	Ala	c4-OH-Pro	TG(16:1_32:1)		Val	DG(16:1_18:1)	TMAO	Cer(d18:0/20:0)
PC ae C42:5			TG(18:1_36:3)			Cer(d18:1/24:1)	Asn	DOPA	TG(18:1_26:0)		HArg	TG(20:4_34:2)	PheAlaBetaine	Hex2Cer(d18:1/16:0)
Cortisol			TG(18:2_32:0)			DG(17:0_18:1)	Asp	Kynurenine	TG(18:2_28:0)		Orn	TG(22:6_34:1)	HipAcid	HexCer(d18:2/16:0)
SM C26:1			TG(18:2_32:1)			AA	Cys	GUDCA			PAG		Cer(d18:2/16:0)	HexCer(d18:2/23:0)
TG(18:0_36:4)			TG(18:2_34:0)			DHA	Gln	Histamine			ProBetaine		Cer(d18:2/22:0)	TG(16:0_28:2)
TG(18:1_36:5)			TG(18:2_36:2)			lysoPC a C18:0	Glu	Cer(d16:1/20:0)			Serotonin		Cer(d18:2/24:1)	TG(16:0_38:3)
TG(18:2_36:1)			TG(18:2_36:3)			lysoPC a C20:4	Gly	Cer(d18:1/20:0)			Lac		p-Cresol-SO4	TG(16:1_36:1)
TG(20:5_34:1)			TG(18:3_36:2)			lysoPC a C24:0	His	DG(14:1_18:1)			Suc		lysoPC a C20:3	TG(18:0_32:2)
TG(20:5_34:2)			TG(18:3_36:3)			PC aa C36:0	Ile	DG(18:1_18:3)			DG(16:1_18:2)		lysoPC a C26:0	TG(18:1_34:3)
TG(20:5_36:2)			TG(20:1_34:2)			PC aa C38:0	Leu	FA(12:0)			DG(18:1_18:2)		lysoPC a C26:1	TG(18:1_35:2)
TG(20:5_36:3)			TG(22:6_34:2)			PC aa C38:6	Phe	PC aa C26:0			DG(18:2_18:2)		lysoPC a C28:1	TG(18:2_32:2)
						PC aa C40:2	Pro	HexCer(d16:1/22:0)			lysoPC a C28:0		Ind-SO4	TG(18:2_35:2)
						PC aa C40:3	Ser	Indole			PC aa C24:0		SM C18:0	TG(18:3_36:4)
						PC aa C40:4	Thr	TG(14:0_32:2)			Xanthine		TG(16:0_38:2)	TG(20:0_34:1)
						PC aa C40:5	Trp	TG(16:1_32:0)			TG(14:0_34:2)		TG(18:2_34:3)	TG(20:1_32:1)
						PC aa C40:6	Tyr	TG(18:1_28:1)			TG(16:0_32:1)			TG(20:1_34:1)
						PC aa C42:0	1-Met-His	TG(18:1_30:1)			TG(16:0_32:2)
						PC aa C42:2	3-Met-His	TG(18:2_30:1)			TG(16:1_30:1)
						PC aa C42:4	5-AVA	TG(22:4_34:2)			TG(16:1_32:2)
						PC aa C42:5	AABA				TG(16:1_34:3)
						PC aa C42:6	BABA				TG(18:1_30:0)
						PC ae C36:0	Betaine				TG(18:1_32:2)
						PC ae C38:0	Cit
						PC ae C38:5	HCys
						PC ae C38:6	Sarcosine
						PC ae C40:2	t4-OH-Pro
						PC ae C40:3	Taurine
						PC ae C40:4	beta-Ala
						PC ae C40:5	GABA
						PC ae C40:6	Putrescine
						PC ae C42:1	Spermidine
						PC ae C42:2	AconAcid
						PC ae C42:3	OH-GlutAcid
						PC ae C44:3	DG(16:0_18:2)
						PC ae C44:5	DG(18:1_18:1)
						PC ae C44:6	FA(18:2)
						HexCer(d18:1/16:0)	lysoPC a C16:0
						SM (OH) C14:1	lysoPC a C16:1
						SM (OH) C16:1	lysoPC a C17:0
						SM (OH) C22:1	lysoPC a C18:1
						SM (OH) C22:2	lysoPC a C18:2
						SM (OH) C24:1	PC aa C28:1
						SM C16:0	PC aa C30:0
						SM C18:1	PC aa C32:0
						SM C24:0	PC aa C32:1
						SM C24:1	PC aa C32:2
						SM C26:0	PC aa C32:3
						TG(16:0_34:3)	PC aa C34:1
						TG(16:0_36:2)	PC aa C34:2
						TG(16:0_36:3)	PC aa C34:3
						TG(16:1_36:3)	PC aa C34:4
						TG(16:1_36:4)	PC aa C36:1
						TG(18:1_34:1)	PC aa C36:2
						TG(18:1_34:2)	PC aa C36:3
						TG(18:1_36:4)	PC aa C36:4
						TG(18:2_34:1)	PC aa C36:5
						TG(18:2_34:2)	PC aa C36:6
						TG(18:3_34:2)	PC aa C38:1
							PC aa C38:3
							PC aa C38:4
							PC aa C38:5
							PC aa C42:1
							PC ae C30:0
							PC ae C30:1
							PC ae C30:2
							PC ae C32:1
							PC ae C32:2
							PC ae C34:0
							PC ae C34:1
							PC ae C34:2
							PC ae C34:3
							PC ae C36:1
							PC ae C36:2
							PC ae C36:3
							PC ae C36:4
							PC ae C36:5
							PC ae C38:1
							PC ae C38:2
							PC ae C38:3
							PC ae C38:4
							PC ae C40:1
							Hypoxanthine
							SM C16:1
							H1
							TG(14:0_34:1)
							TG(16:0_36:4)
							TG(16:1_28:0)
							TG(16:1_34:1)
							TG(16:1_34:2)
							TG(18:1_32:1)
							Choline

## Sheet: MeOH-ACN-H2O+FA (2-2-1)
Zebrafish.Liver	Zebrafish.Liver_Drosophila	Zebrafish.Liver_Mouse.Liver	Zebrafish.Liver_Mouse.Kidney	Zebrafish.Liver_Drosophila_Mouse.Liver	Zebrafish.Liver_Drosophila_Mouse.Kidney	Zebrafish.Liver_Mouse.Liver_Mouse.Kidney	Zebrafish.Liver_Drosophila_Mouse.Liver_Mouse.Kidney	Drosophila	Drosophila_Mouse.Liver	Drosophila_Mouse.Kidney	Drosophila_Mouse.Liver_Mouse.Kidney	Mouse.Liver	Mouse.Liver_Mouse.Kidney	Mouse.Kidney
C9		GCDCA	C14	TG(16:1_28:0)	Cystine	C0	C2	PC ae C42:0	TCDCA	SDMA	C7-DC	C5-M-DC	C3-DC (C4-OH)	Carnosine
C12			C16:1	TG(16:1_30:1)		C14:1	C3	SM (OH) C14:1	EPA	DG(16:1_18:1)	TCA	CA	C5	PheAlaBetaine
C12:1			C18:1			C16	C4	TG(18:2_28:0)	TG(16:1_32:1)	PC aa C42:0	DHA	GCA	C5-DC (C6-OH)	GDCA
C14:1-OH			C18:2			C18	Trigonelline		TG(16:1_32:2)	PC ae C42:4	lysoPC a C17:0	TLCA	C5-OH (C3-DC-M)	PEA
C16:1-OH			Arg			Gly	Ala			PC ae C44:3	lysoPC a C18:0	DG(16:0_18:2)	C6 (C4:1-DC)	DG(14:0_20:0)
C16:2			Met-SO			Met	Asn			PC ae C44:4	lysoPC a C20:4	DG(16:1_18:2)	TMAO	DG(18:1_22:6)
c4-OH-Pro			PC aa C30:2			Trp	Asp			PC ae C44:6	PC aa C36:0	DG(18:1_18:1)	HArg	Cer(d18:0/18:0(OH))
DOPA			TG(16:0_36:4)			Val	Cys			TG(18:1_30:0)	PC aa C38:0	DG(18:1_18:2)	HipAcid	FA(20:3)
Kynurenine						ADMA	Gln				PC aa C40:2	TG(16:0_28:1)	Cer(d18:1/20:0(OH))	lysoPC a C28:1
Dopamine						Orn	Glu				PC aa C40:3		CE(15:1)	PC ae C30:0
Histamine						PAG	His				PC aa C40:5		p-Cresol-SO4	SM C18:1
FA(12:0)						ProBetaine	Ile				PC aa C40:6		DG(18:2_18:2)	TG(16:0_34:1)
Indole						Serotonin	Leu				PC aa C42:1		AA	TG(16:0_36:2)
						Lac	Lys				PC aa C42:4		lysoPC a C20:3	TG(16:0_36:3)
						OH-GlutAcid	Phe				PC aa C42:5		lysoPC a C24:0	TG(16:0_38:2)
						Suc	Pro				PC aa C42:6		lysoPC a C26:0	TG(16:1_32:0)
						FA(18:2)	Ser				PC ae C36:0		lysoPC a C26:1	TG(16:1_34:1)
						PC aa C24:0	Thr				PC ae C38:0		lysoPC a C28:0	TG(16:1_34:3)
						Xanthine	Tyr				PC ae C38:4		PC aa C42:2	TG(16:1_36:2)
						SM C16:1	1-Met-His				PC ae C38:5		Ind-SO4	TG(16:1_36:3)
						H1	3-Met-His				PC ae C38:6		SM C24:0	TG(16:1_36:4)
						TG(16:0_34:2)	5-AVA				PC ae C40:3		SM C24:1	TG(18:0_32:2)
						TG(16:1_34:2)	AABA				PC ae C40:4		SM C26:0	TG(18:0_34:2)
						TG(18:2_34:2)	alpha-AAA				PC ae C42:1		TG(16:0_32:1)	TG(18:0_36:3)
							Anserine				PC ae C42:2		TG(16:0_34:3)	TG(18:1_32:1)
							BABA				PC ae C42:3		TG(18:2_34:1)	TG(18:1_32:2)
							Betaine				PC ae C44:5		TG(20:1_34:2)	TG(18:1_34:1)
							Cit				SM (OH) C16:1			TG(18:1_34:2)
							HCys				SM C16:0			TG(18:1_34:3)
							Sarcosine				TG(14:0_34:1)			TG(18:1_36:1)
							t4-OH-Pro				TG(14:0_34:2)			TG(18:1_36:2)
							Taurine							TG(18:1_36:3)
							TDCA							TG(18:1_36:4)
							TMCA							TG(18:1_36:5)
							beta-Ala							TG(18:2_32:0)
							GABA							TG(18:2_32:1)
							Putrescine							TG(18:2_34:0)
							Spermidine							TG(18:2_34:3)
							Spermine							TG(18:2_36:0)
							AconAcid							TG(18:2_36:1)
							lysoPC a C16:0							TG(18:2_36:2)
							lysoPC a C16:1							TG(18:2_36:3)
							lysoPC a C18:1							TG(18:3_32:0)
							lysoPC a C18:2							TG(20:0_34:1)
							PC aa C28:1							TG(20:1_34:1)
							PC aa C30:0
							PC aa C32:0
							PC aa C32:1
							PC aa C32:2
							PC aa C32:3
							PC aa C34:1
							PC aa C34:2
							PC aa C34:3
							PC aa C34:4
							PC aa C36:1
							PC aa C36:2
							PC aa C36:3
							PC aa C36:4
							PC aa C36:5
							PC aa C36:6
							PC aa C38:1
							PC aa C38:3
							PC aa C38:4
							PC aa C38:5
							PC aa C38:6
							PC aa C40:4
							PC ae C30:1
							PC ae C30:2
							PC ae C32:1
							PC ae C32:2
							PC ae C34:0
							PC ae C34:1
							PC ae C34:2
							PC ae C34:3
							PC ae C36:1
							PC ae C36:2
							PC ae C36:3
							PC ae C36:4
							PC ae C36:5
							PC ae C38:1
							PC ae C38:2
							PC ae C38:3
							PC ae C40:1
							PC ae C40:2
							PC ae C40:5
							PC ae C40:6
							Hypoxanthine
							Choline

## Sheet: MeOH-CHCl3-H2O
Zebrafish.Liver	Zebrafish.Liver_Drosophila	Zebrafish.Liver_Mouse.Liver	Zebrafish.Liver_Mouse.Kidney	Zebrafish.Liver_Drosophila_Mouse.Liver	Zebrafish.Liver_Drosophila_Mouse.Kidney	Zebrafish.Liver_Mouse.Liver_Mouse.Kidney	Zebrafish.Liver_Drosophila_Mouse.Liver_Mouse.Kidney	Drosophila	Drosophila_Mouse.Liver	Drosophila_Mouse.Kidney	Drosophila_Mouse.Liver_Mouse.Kidney	Mouse.Liver	Mouse.Liver_Mouse.Kidney	Mouse.Kidney
Cer(d16:1/23:0)		TCDCA	Cer(d18:1/26:1)	PC aa C30:2	SM C26:1	alpha-AAA	C0	C3-OH	CE(15:1)	C12	C3-DC (C4-OH)	Ac-Orn	C5	C6:1
Hex3Cer(d18:1/26:1)		CE(18:0)	CE(20:1)			Anserine	C2	C12:1	DG(14:0_20:0)	C14:1-OH	C5:1-DC	GCA	C5-M-DC	Carnosine
HexCer(d18:1/14:0)		CE(18:3)	Hex3Cer(d18:1/24:1)			PheAlaBetaine	C3	c4-OH-Pro	DG(18:1_22:5)	C14:2-OH	C6 (C4:1-DC)	GCDCA	C5-OH (C3-DC-M)	Creatinine
		CE(20:5)	HexCer(d18:1/18:1)			SDMA	C4	DOPA	DG-O(16:0_18:1)	C16-OH	C7-DC	TLCA	C8	Cer(d18:1/14:0)
		CE(22:5)	HexCer(d18:1/26:0)			CA	C5-DC (C6-OH)	Kynurenine	Cer(d18:0/18:0(OH))	C16:1-OH	C9	CE(17:1)	C18:1-OH	DG(16:0_20:0)
		Cer(d18:0/24:1)				TCA	C16	Dopamine	Cer(d18:0/20:0)	C16:2	C10	DG(16:0_20:4)	TMAO	Cer(d18:0/24:0)
		HexCer(d18:1/26:1)				TDCA	Trigonelline	Cer(d16:1/18:0)		Arg	C14	DG(18:1_20:3)	HipAcid	FA(20:1)
						Cer(d18:1/20:0(OH))	Ala	Cer(d16:1/20:0)		Cystine	C14:1	DG(18:2_20:4)	Cer(d18:2/22:0)	FA(20:3)
						Cer(d18:1/23:0)	Asn	Cer(d18:1/18:1)		GDCA	C16:1		Cer(d18:2/23:0)	Hex2Cer(d18:1/14:0)
						Cer(d18:1/24:0)	Asp	DG(14:0_14:0)		Histamine	C18		Cer(d18:2/24:0)	Hex2Cer(d18:1/20:0)
						Cer(d18:1/24:1)	Cys	DG(14:0_18:1)		Cer(d16:1/22:0)	C18:1		Cer(d18:2/24:1)	Hex2Cer(d18:1/26:0)
						Cer(d18:1/25:0)	Gln	FA(12:0)		Cer(d18:2/18:0)	C18:2		p-Cresol-SO4	Hex2Cer(d18:1/26:1)
						Cer(d18:1/26:0)	Glu	FA(18:1)		DG(14:1_18:1)	Met		DG(16:0_20:3)	Hex3Cer(d18:1/16:0)
						CE(16:0)	Gly	PC aa C26:0		Hex3Cer(d18:1_20:0)	ADMA		DG(18:0_20:0)	Hex3Cer(d18:1/18:0)
						CE(18:2)	His	HexCer(d16:1/22:0)		SM C20:2	HArg		DG(18:0_20:4)	Hex3Cer(d18:1_22:0)
						CE(20:3)	Ile				Met-SO		DG(18:1_20:4)	HexCer(d18:2/16:0)
						CE(20:4)	Leu				Orn		Cer(d18:0/22:0)	HexCer(d18:2/22:0)
						CE(22:6)	Lys				PAG		lysoPC a C20:3	HexCer(d18:2/24:0)
						AA	Phe				CDCA		lysoPC a C28:1	3-IAA
						DHA	Pro				GUDCA		Hex2Cer(d18:1/24:1)	Indole
						EPA	Ser				Serotonin		HexCer(d18:1/18:0)	TG(17:2_38:7)
						lysoPC a C18:0	Thr				Spermine		HexCer(d18:2/23:0)	TG(22:0_32:4)
						lysoPC a C20:4	Trp				Cer(d18:2/16:0)		3-IPA
						lysoPC a C24:0	Tyr				Cer(d18:2/20:0)		Ind-SO4
						PC aa C36:0	Val				DG(14:0_18:2)		TG(17:1_38:5)
						PC aa C40:1	1-Met-His				DG(16:0_16:1)		TG(17:2_38:5)
						PC aa C40:5	3-Met-His				DG(16:1_18:0)		TG(20:2_36:5)
						PC aa C40:6	5-AVA				DG(16:1_18:1)		TG(20:3_36:5)
						PC aa C42:0	AABA				DG(18:1_18:3)		TG(20:4_33:2)
						PC aa C42:2	BABA				DG(18:1_20:1)		TG(20:4_35:3)
						PC aa C42:6	Betaine				DG(18:1_22:6)		TG(22:1_32:5)
						PC ae C38:0	Cit				DG(18:2_18:3)		TG(22:3_30:2)
						PC ae C40:4	HCys				DG(18:2_20:0)		TG(22:4_32:0)
						PC ae C42:0	ProBetaine				Xanthine		TG(22:4_32:2)
						PC ae C42:1	Sarcosine				TG(14:0_32:2)
						PC ae C42:4	t4-OH-Pro				TG(16:0_28:1)
						PC ae C42:5	Taurine				TG(16:0_28:2)
						PC ae C44:3	TMCA				TG(17:2_36:4)
						PC ae C44:4	beta-Ala				TG(18:0_36:1)
						PC ae C44:5	GABA				TG(18:1_26:0)
						PC ae C44:6	PEA				TG(18:1_28:1)
						Hex2Cer(d18:1/18:0)	Putrescine				TG(18:2_31:0)
						Hex2Cer(d18:1/22:0)	Spermidine				TG(20:0_32:3)
						Hex2Cer(d18:1/24:0)	AconAcid				TG(20:0_32:4)
						HexCer(d18:1/16:0)	Lac				TG(20:1_30:1)
						HexCer(d18:1/20:0)	OH-GlutAcid				TG(20:3_32:2)
						HexCer(d18:1/22:0)	Suc				TG(22:2_32:4)
						HexCer(d18:1/24:0)	Cer(d16:1/24:0)				TG(22:4_34:2)
						HexCer(d18:1/24:1)	Cer(d18:1/16:0)
						SM (OH) C14:1	Cer(d18:1/18:0)
						SM (OH) C16:1	Cer(d18:1/20:0)
						SM (OH) C22:1	Cer(d18:1/22:0)
						SM (OH) C22:2	CE(16:1)
						SM (OH) C24:1	CE(18:1)
						SM C16:0	DG(16:0_18:1)
						SM C18:1	DG(16:0_18:2)
						SM C24:1	DG(16:1_18:2)
						TG(14:0_38:5)	DG(17:0_18:1)
						TG(16:0_38:5)	DG(18:1_18:1)
						TG(16:0_38:6)	DG(18:1_18:2)
						TG(16:0_40:6)	DG(18:1_20:0)
						TG(16:0_40:7)	DG(18:2_18:2)
						TG(17:1_36:5)	FA(18:2)
						TG(17:1_38:6)	lysoPC a C16:0
						TG(17:2_38:6)	lysoPC a C16:1
						TG(18:0_38:6)	lysoPC a C17:0
						TG(18:0_38:7)	lysoPC a C18:1
						TG(18:1_38:5)	lysoPC a C18:2
						TG(18:1_38:6)	lysoPC a C26:0
						TG(18:2_38:5)	lysoPC a C26:1
						TG(18:2_38:6)	lysoPC a C28:0
						TG(18:3_38:5)	PC aa C24:0
						TG(18:3_38:6)	PC aa C28:1
						TG(20:1_34:0)	PC aa C30:0
						TG(20:2_32:0)	PC aa C32:0
						TG(20:2_34:4)	PC aa C32:1
						TG(20:3_32:0)	PC aa C32:2
						TG(20:3_34:0)	PC aa C32:3
						TG(20:3_34:1)	PC aa C34:1
						TG(20:3_36:3)	PC aa C34:2
						TG(20:3_36:4)	PC aa C34:3
						TG(20:4_30:0)	PC aa C34:4
						TG(20:4_32:0)	PC aa C36:1
						TG(20:4_32:1)	PC aa C36:2
						TG(20:4_32:2)	PC aa C36:3
						TG(20:4_34:0)	PC aa C36:4
						TG(20:4_34:1)	PC aa C36:5
						TG(20:4_34:2)	PC aa C36:6
						TG(20:4_34:3)	PC aa C38:0
						TG(20:4_36:4)	PC aa C38:1
						TG(20:4_36:5)	PC aa C38:3
						TG(20:5_34:0)	PC aa C38:4
						TG(20:5_34:1)	PC aa C38:5
						TG(20:5_34:2)	PC aa C38:6
						TG(20:5_36:3)	PC aa C40:2
						TG(22:5_32:0)	PC aa C40:3
						TG(22:5_32:1)	PC aa C40:4
						TG(22:5_34:1)	PC aa C42:1
						TG(22:5_34:3)	PC aa C42:4
						TG(22:6_32:0)	PC aa C42:5
						TG(22:6_34:1)	PC ae C30:0
						TG(22:6_34:2)	PC ae C30:1
						TG(22:6_34:3)	PC ae C30:2
							PC ae C32:1
							PC ae C32:2
							PC ae C34:0
							PC ae C34:1
							PC ae C34:2
							PC ae C34:3
							PC ae C36:0
							PC ae C36:1
							PC ae C36:2
							PC ae C36:3
							PC ae C36:4
							PC ae C36:5
							PC ae C38:1
							PC ae C38:2
							PC ae C38:3
							PC ae C38:4
							PC ae C38:5
							PC ae C38:6
							PC ae C40:1
							PC ae C40:2
							PC ae C40:3
							PC ae C40:5
							PC ae C40:6
							PC ae C42:2
							PC ae C42:3
							Hex2Cer(d18:1/16:0)
							HexCer(d18:1/23:0)
							Hypoxanthine
							SM C16:1
							SM C18:0
							SM C24:0
							SM C26:0
							H1
							TG(14:0_34:0)
							TG(14:0_34:1)
							TG(14:0_34:2)
							TG(14:0_34:3)
							TG(14:0_35:1)
							TG(14:0_35:2)
							TG(14:0_36:1)
							TG(14:0_36:2)
							TG(14:0_36:3)
							TG(14:0_36:4)
							TG(14:0_38:4)
							TG(16:0_30:2)
							TG(16:0_32:0)
							TG(16:0_32:1)
							TG(16:0_32:2)
							TG(16:0_32:3)
							TG(16:0_33:1)
							TG(16:0_33:2)
							TG(16:0_34:0)
							TG(16:0_34:1)
							TG(16:0_34:2)
							TG(16:0_34:3)
							TG(16:0_34:4)
							TG(16:0_35:1)
							TG(16:0_35:2)
							TG(16:0_35:3)
							TG(16:0_36:2)
							TG(16:0_36:3)
							TG(16:0_36:4)
							TG(16:0_36:5)
							TG(16:0_36:6)
							TG(16:0_37:3)
							TG(16:0_38:1)
							TG(16:0_38:2)
							TG(16:0_38:3)
							TG(16:0_38:4)
							TG(16:0_38:7)
							TG(16:0_40:8)
							TG(16:1_28:0)
							TG(16:1_30:1)
							TG(16:1_32:0)
							TG(16:1_32:1)
							TG(16:1_32:2)
							TG(16:1_33:1)
							TG(16:1_34:0)
							TG(16:1_34:1)
							TG(16:1_34:2)
							TG(16:1_34:3)
							TG(16:1_36:1)
							TG(16:1_36:2)
							TG(16:1_36:3)
							TG(16:1_36:4)
							TG(16:1_36:5)
							TG(16:1_38:3)
							TG(16:1_38:4)
							TG(16:1_38:5)
							TG(17:0_32:1)
							TG(17:0_34:1)
							TG(17:0_34:2)
							TG(17:0_34:3)
							TG(17:0_36:3)
							TG(17:0_36:4)
							TG(17:1_32:1)
							TG(17:1_34:1)
							TG(17:1_34:2)
							TG(17:1_34:3)
							TG(17:1_36:3)
							TG(17:1_36:4)
							TG(17:2_34:2)
							TG(17:2_34:3)
							TG(17:2_36:2)
							TG(17:2_36:3)
							TG(18:0_30:0)
							TG(18:0_30:1)
							TG(18:0_32:0)
							TG(18:0_32:1)
							TG(18:0_32:2)
							TG(18:0_34:2)
							TG(18:0_34:3)
							TG(18:0_36:2)
							TG(18:0_36:3)
							TG(18:0_36:4)
							TG(18:0_36:5)
							TG(18:1_30:0)
							TG(18:1_30:1)
							TG(18:1_30:2)
							TG(18:1_31:0)
							TG(18:1_32:0)
							TG(18:1_32:1)
							TG(18:1_32:2)
							TG(18:1_32:3)
							TG(18:1_33:0)
							TG(18:1_33:1)
							TG(18:1_33:2)
							TG(18:1_33:3)
							TG(18:1_34:1)
							TG(18:1_34:2)
							TG(18:1_34:3)
							TG(18:1_34:4)
							TG(18:1_35:2)
							TG(18:1_35:3)
							TG(18:1_36:0)
							TG(18:1_36:1)
							TG(18:1_36:2)
							TG(18:1_36:3)
							TG(18:1_36:4)
							TG(18:1_36:5)
							TG(18:1_36:6)
							TG(18:1_38:7)
							TG(18:2_28:0)
							TG(18:2_30:0)
							TG(18:2_30:1)
							TG(18:2_32:0)
							TG(18:2_32:1)
							TG(18:2_32:2)
							TG(18:2_33:0)
							TG(18:2_33:1)
							TG(18:2_33:2)
							TG(18:2_34:0)
							TG(18:2_34:1)
							TG(18:2_34:2)
							TG(18:2_34:3)
							TG(18:2_34:4)
							TG(18:2_35:1)
							TG(18:2_35:2)
							TG(18:2_35:3)
							TG(18:2_36:0)
							TG(18:2_36:1)
							TG(18:2_36:2)
							TG(18:2_36:3)
							TG(18:2_36:4)
							TG(18:2_36:5)
							TG(18:2_38:4)
							TG(18:3_30:0)
							TG(18:3_32:0)
							TG(18:3_32:1)
							TG(18:3_33:2)
							TG(18:3_34:0)
							TG(18:3_34:1)
							TG(18:3_34:2)
							TG(18:3_34:3)
							TG(18:3_35:2)
							TG(18:3_36:1)
							TG(18:3_36:2)
							TG(18:3_36:3)
							TG(18:3_36:4)
							TG(20:0_34:1)
							TG(20:1_32:1)
							TG(20:1_32:2)
							TG(20:1_32:3)
							TG(20:1_34:1)
							TG(20:1_34:2)
							TG(20:1_34:3)
							TG(20:2_32:1)
							TG(20:2_34:1)
							TG(20:2_34:2)
							TG(20:2_34:3)
							TG(20:3_32:1)
							TG(20:3_34:2)
							TG(20:3_34:3)
							TG(20:4_36:2)
							TG(20:4_36:3)
							TG(20:5_36:2)
							TG(22:5_34:2)
							TG(22:6_32:1)
							Choline

## Sheet: 75 EtOH-MTBE
Zebrafish.Liver	Zebrafish.Liver_Drosophila	Zebrafish.Liver_Mouse.Liver	Zebrafish.Liver_Mouse.Kidney	Zebrafish.Liver_Drosophila_Mouse.Liver	Zebrafish.Liver_Drosophila_Mouse.Kidney	Zebrafish.Liver_Mouse.Liver_Mouse.Kidney	Zebrafish.Liver_Drosophila_Mouse.Liver_Mouse.Kidney	Drosophila	Drosophila_Mouse.Liver	Drosophila_Mouse.Kidney	Drosophila_Mouse.Liver_Mouse.Kidney	Mouse.Liver	Mouse.Liver_Mouse.Kidney	Mouse.Kidney
CE(20:1)	PC aa C30:2	C7-DC	Cer(d18:1/26:1)	C12:1	Arg	C3-DC (C4-OH)	C0	C14:2-OH	C9	C12	C14:1	C5-M-DC	C5	TMAO
CE(20:5)		TCDCA	Hex3Cer(d18:1/24:1)		Cystine	alpha-AAA	C2	c4-OH-Pro	GUDCA	C16-OH	C14:1-OH	C5:1-DC	C5-DC (C6-OH)	Carnosine
CE(22:0)		TLCA	HexCer(d18:1/26:1)		TG(16:1_30:1)	Anserine	C3	DOPA	DG(14:0_18:2)	C16:1-OH	C16:1	GCA	C5-OH (C3-DC-M)	Creatinine
CE(22:2)		CE(18:0)	SM C20:2			ProBetaine	C4	Kynurenine	DG(16:1_18:0)	C16:2	C18:1	DG(16:1_20:0)	C6 (C4:1-DC)	Cer(d18:1/14:0)
CE(22:5)		CE(18:3)				SDMA	C14	Dopamine	DG(18:2_18:3)	Met-SO	C18:2	DG(18:1_20:1)	HArg	lysoPC a C28:1
Hex2Cer(d18:1/26:0)		TG(20:5_34:0)				CA	C16	Histamine	DG-O(16:0_18:1)	Cer(d18:2/18:0)	PAG	DG(18:1_20:2)	HipAcid	Hex2Cer(d18:1/14:0)
Hex3Cer(d18:1/26:1)						TCA	C18	Cer(d16:1/18:0)		Cer(d18:2/20:0)	PheAlaBetaine	DG(18:1_20:3)	Cer(d18:2/16:0)	Hex2Cer(d18:1/26:1)
						TMCA	Trigonelline	Cer(d16:1/20:0)		Hypoxanthine	TDCA	DG(18:1_22:5)	Cer(d18:2/22:0)	Hex3Cer(d18:1/18:0)
						Spermine	Ala	DG(14:0_14:0)		TG(14:0_35:1)	Serotonin	DG(18:2_20:4)	Cer(d18:2/23:0)	Hex3Cer(d18:1_20:0)
						Cer(d18:1/16:0)	Asn	DG(14:0_18:1)		TG(14:0_35:2)	Cer(d16:1/22:0)	Cer(d18:0/20:0)	Cer(d18:2/24:0)	Hex3Cer(d18:1_22:0)
						Cer(d18:1/20:0(OH))	Asp	DG(14:1_18:1)		TG(16:1_28:0)	DG(16:0_16:1)	Cer(d18:0/22:0)	Cer(d18:2/24:1)	HexCer(d18:2/16:0)
						Cer(d18:1/23:0)	Cys	FA(12:0)		TG(18:0_30:0)	DG(16:1_18:1)	Cer(d18:0/24:0)	p-Cresol-SO4	HexCer(d18:2/20:0)
						Cer(d18:1/24:0)	Gln	FA(14:0)		TG(18:0_30:1)	DG(16:1_18:2)	TG(22:4_32:2)	DG(16:0_20:0)	HexCer(d18:2/23:0)
						Cer(d18:1/24:1)	Glu	PC aa C26:0		TG(18:1_26:0)	DG(18:1_18:3)		DG(16:0_20:3)	TG(22:1_32:5)
						Cer(d18:1/25:0)	Gly	HexCer(d16:1/22:0)		TG(18:1_28:1)	FA(18:1)		DG(18:1_22:6)	TG(22:3_30:2)
						Cer(d18:1/26:0)	His	3-IAA		TG(18:1_31:0)	FA(20:1)		DG(18:2_20:0)
						CE(16:0)	Ile			TG(18:2_31:0)	lysoPC a C28:0		Cer(d18:0/24:1)
						CE(16:1)	Leu			TG(20:1_30:1)	PC aa C24:0		FA(20:2)
						CE(20:3)	Lys				Xanthine		FA(20:3)
						CE(20:4)	Met				TG(14:0_32:2)		Hex2Cer(d18:1/18:0)
						CE(22:6)	Phe				TG(16:0_28:1)		Hex2Cer(d18:1/20:0)
						DG(18:0_20:4)	Pro				TG(16:0_28:2)		Hex3Cer(d18:1/16:0)
						DG(18:1_20:0)	Ser				TG(16:0_30:2)		HexCer(d18:1/18:0)
						DG(18:1_20:4)	Thr				TG(17:2_34:3)		HexCer(d18:2/22:0)
						AA	Trp				TG(18:1_30:2)		HexCer(d18:2/24:0)
						DHA	Tyr				TG(18:2_28:0)		3-IPA
						EPA	Val				TG(18:3_33:2)		Ind-SO4
						lysoPC a C20:3	1-Met-His				TG(20:0_32:3)		TG(14:0_38:4)
						lysoPC a C20:4	3-Met-His						TG(17:1_38:5)
						lysoPC a C24:0	5-AVA						TG(17:2_36:4)
						PC aa C36:0	AABA						TG(17:2_38:5)
						PC aa C40:1	ADMA						TG(17:2_38:6)
						PC aa C40:4	BABA						TG(18:0_32:0)
						PC aa C40:5	Betaine						TG(18:0_36:1)
						PC aa C40:6	Cit						TG(18:0_38:7)
						PC aa C42:0	HCys						TG(20:1_32:3)
						PC aa C42:2	Orn						TG(20:2_32:0)
						PC aa C42:6	Sarcosine						TG(20:2_34:4)
						PC ae C38:0	t4-OH-Pro						TG(20:2_36:5)
						PC ae C40:4	Taurine						TG(20:3_32:2)
						PC ae C42:0	beta-Ala						TG(20:3_34:3)
						PC ae C42:1	GABA						TG(20:3_36:5)
						PC ae C42:3	PEA						TG(20:4_32:2)
						PC ae C42:4	Putrescine						TG(20:4_33:2)
						PC ae C42:5	Spermidine						TG(22:2_32:4)
						PC ae C44:3	AconAcid						TG(22:4_32:0)
						PC ae C44:4	Lac						TG(22:4_34:2)
						PC ae C44:5	OH-GlutAcid
						PC ae C44:6	Suc
						Hex2Cer(d18:1/22:0)	Cer(d16:1/24:0)
						Hex2Cer(d18:1/24:0)	Cer(d18:1/18:0)
						Hex2Cer(d18:1/24:1)	Cer(d18:1/20:0)
						HexCer(d18:1/16:0)	Cer(d18:1/22:0)
						HexCer(d18:1/18:1)	CE(18:1)
						HexCer(d18:1/20:0)	CE(18:2)
						HexCer(d18:1/22:0)	DG(16:0_18:1)
						HexCer(d18:1/23:0)	DG(16:0_18:2)
						HexCer(d18:1/24:0)	DG(17:0_18:1)
						HexCer(d18:1/24:1)	DG(18:1_18:1)
						HexCer(d18:1/26:0)	DG(18:1_18:2)
						SM (OH) C14:1	DG(18:2_18:2)
						SM (OH) C16:1	FA(18:2)
						SM (OH) C22:1	lysoPC a C16:0
						SM (OH) C22:2	lysoPC a C16:1
						SM (OH) C24:1	lysoPC a C17:0
						SM C16:0	lysoPC a C18:0
						SM C18:0	lysoPC a C18:1
						SM C18:1	lysoPC a C18:2
						SM C24:1	lysoPC a C26:0
						SM C26:0	lysoPC a C26:1
						SM C26:1	PC aa C28:1
						TG(14:0_38:5)	PC aa C30:0
						TG(16:0_36:6)	PC aa C32:0
						TG(16:0_38:3)	PC aa C32:1
						TG(16:0_38:4)	PC aa C32:2
						TG(16:0_38:5)	PC aa C32:3
						TG(16:0_38:6)	PC aa C34:1
						TG(16:0_38:7)	PC aa C34:2
						TG(16:0_40:6)	PC aa C34:3
						TG(16:0_40:7)	PC aa C34:4
						TG(16:1_38:3)	PC aa C36:1
						TG(16:1_38:4)	PC aa C36:2
						TG(16:1_38:5)	PC aa C36:3
						TG(17:1_36:5)	PC aa C36:4
						TG(17:1_38:6)	PC aa C36:5
						TG(17:2_36:3)	PC aa C36:6
						TG(18:0_38:6)	PC aa C38:0
						TG(18:1_36:0)	PC aa C38:1
						TG(18:1_38:5)	PC aa C38:3
						TG(18:1_38:6)	PC aa C38:4
						TG(18:1_38:7)	PC aa C38:5
						TG(18:2_38:4)	PC aa C38:6
						TG(18:2_38:5)	PC aa C40:2
						TG(18:2_38:6)	PC aa C40:3
						TG(18:3_35:2)	PC aa C42:1
						TG(18:3_38:5)	PC aa C42:4
						TG(18:3_38:6)	PC aa C42:5
						TG(20:0_32:4)	PC ae C30:0
						TG(20:1_34:0)	PC ae C30:1
						TG(20:1_34:3)	PC ae C30:2
						TG(20:2_34:1)	PC ae C32:1
						TG(20:3_32:0)	PC ae C32:2
						TG(20:3_32:1)	PC ae C34:0
						TG(20:3_34:0)	PC ae C34:1
						TG(20:3_34:1)	PC ae C34:2
						TG(20:3_36:3)	PC ae C34:3
						TG(20:3_36:4)	PC ae C36:0
						TG(20:4_30:0)	PC ae C36:1
						TG(20:4_32:0)	PC ae C36:2
						TG(20:4_32:1)	PC ae C36:3
						TG(20:4_34:0)	PC ae C36:4
						TG(20:4_34:1)	PC ae C36:5
						TG(20:4_34:2)	PC ae C38:1
						TG(20:4_34:3)	PC ae C38:2
						TG(20:4_36:4)	PC ae C38:3
						TG(20:4_36:5)	PC ae C38:4
						TG(20:5_34:1)	PC ae C38:5
						TG(20:5_34:2)	PC ae C38:6
						TG(20:5_36:2)	PC ae C40:1
						TG(22:5_32:0)	PC ae C40:2
						TG(22:5_32:1)	PC ae C40:3
						TG(22:5_34:1)	PC ae C40:5
						TG(22:5_34:2)	PC ae C40:6
						TG(22:5_34:3)	PC ae C42:2
						TG(22:6_32:0)	Hex2Cer(d18:1/16:0)
						TG(22:6_32:1)	SM C16:1
						TG(22:6_34:1)	SM C24:0
						TG(22:6_34:2)	H1
						TG(22:6_34:3)	TG(14:0_34:0)
							TG(14:0_34:1)
							TG(14:0_34:2)
							TG(14:0_34:3)
							TG(14:0_36:1)
							TG(14:0_36:2)
							TG(14:0_36:3)
							TG(14:0_36:4)
							TG(16:0_32:0)
							TG(16:0_32:1)
							TG(16:0_32:2)
							TG(16:0_32:3)
							TG(16:0_33:1)
							TG(16:0_33:2)
							TG(16:0_34:0)
							TG(16:0_34:1)
							TG(16:0_34:2)
							TG(16:0_34:3)
							TG(16:0_34:4)
							TG(16:0_35:1)
							TG(16:0_35:2)
							TG(16:0_35:3)
							TG(16:0_36:2)
							TG(16:0_36:3)
							TG(16:0_36:4)
							TG(16:0_36:5)
							TG(16:0_37:3)
							TG(16:0_38:1)
							TG(16:0_38:2)
							TG(16:0_40:8)
							TG(16:1_32:0)
							TG(16:1_32:1)
							TG(16:1_32:2)
							TG(16:1_33:1)
							TG(16:1_34:0)
							TG(16:1_34:1)
							TG(16:1_34:2)
							TG(16:1_34:3)
							TG(16:1_36:1)
							TG(16:1_36:2)
							TG(16:1_36:3)
							TG(16:1_36:4)
							TG(16:1_36:5)
							TG(17:0_32:1)
							TG(17:0_34:1)
							TG(17:0_34:2)
							TG(17:0_34:3)
							TG(17:0_36:3)
							TG(17:0_36:4)
							TG(17:1_32:1)
							TG(17:1_34:1)
							TG(17:1_34:2)
							TG(17:1_34:3)
							TG(17:1_36:3)
							TG(17:1_36:4)
							TG(17:2_34:2)
							TG(17:2_36:2)
							TG(18:0_32:1)
							TG(18:0_32:2)
							TG(18:0_34:2)
							TG(18:0_34:3)
							TG(18:0_36:2)
							TG(18:0_36:3)
							TG(18:0_36:4)
							TG(18:0_36:5)
							TG(18:1_30:0)
							TG(18:1_30:1)
							TG(18:1_32:0)
							TG(18:1_32:1)
							TG(18:1_32:2)
							TG(18:1_32:3)
							TG(18:1_33:0)
							TG(18:1_33:1)
							TG(18:1_33:2)
							TG(18:1_33:3)
							TG(18:1_34:1)
							TG(18:1_34:2)
							TG(18:1_34:3)
							TG(18:1_34:4)
							TG(18:1_35:2)
							TG(18:1_35:3)
							TG(18:1_36:1)
							TG(18:1_36:2)
							TG(18:1_36:3)
							TG(18:1_36:4)
							TG(18:1_36:5)
							TG(18:1_36:6)
							TG(18:2_30:0)
							TG(18:2_30:1)
							TG(18:2_32:0)
							TG(18:2_32:1)
							TG(18:2_32:2)
							TG(18:2_33:0)
							TG(18:2_33:1)
							TG(18:2_33:2)
							TG(18:2_34:0)
							TG(18:2_34:1)
							TG(18:2_34:2)
							TG(18:2_34:3)
							TG(18:2_34:4)
							TG(18:2_35:1)
							TG(18:2_35:2)
							TG(18:2_35:3)
							TG(18:2_36:0)
							TG(18:2_36:1)
							TG(18:2_36:2)
							TG(18:2_36:3)
							TG(18:2_36:4)
							TG(18:2_36:5)
							TG(18:3_30:0)
							TG(18:3_32:0)
							TG(18:3_32:1)
							TG(18:3_34:0)
							TG(18:3_34:1)
							TG(18:3_34:2)
							TG(18:3_34:3)
							TG(18:3_36:1)
							TG(18:3_36:2)
							TG(18:3_36:3)
							TG(18:3_36:4)
							TG(20:0_34:1)
							TG(20:1_32:1)
							TG(20:1_32:2)
							TG(20:1_34:1)
							TG(20:1_34:2)
							TG(20:2_32:1)
							TG(20:2_34:2)
							TG(20:2_34:3)
							TG(20:3_34:2)
							TG(20:4_36:2)
							TG(20:4_36:3)
							TG(20:5_36:3)
							Choline

## Sheet: MeOH-MTBE-MeOH
Zebrafish.Liver	Zebrafish.Liver_Drosophila	Zebrafish.Liver_Mouse.Liver	Zebrafish.Liver_Mouse.Kidney	Zebrafish.Liver_Drosophila_Mouse.Liver	Zebrafish.Liver_Drosophila_Mouse.Kidney	Zebrafish.Liver_Mouse.Liver_Mouse.Kidney	Zebrafish.Liver_Drosophila_Mouse.Liver_Mouse.Kidney	Drosophila	Drosophila_Mouse.Liver	Drosophila_Mouse.Kidney	Drosophila_Mouse.Liver_Mouse.Kidney	Mouse.Liver	Mouse.Liver_Mouse.Kidney	Mouse.Kidney
Cer(d18:1/26:0)	HexCer(d18:1/26:1)	TCDCA	EPA	C12:1	TG(17:0_34:3)	TMAO	C0	C9	GUDCA	C12	C3-DC (C4-OH)	Ac-Orn	C5	Carnosine
Cer(d18:1/26:1)		TLCA	PC aa C40:1	PC aa C30:2	TG(17:2_36:2)	Anserine	C2	C14:1-OH		C16-OH	C14	GCA	C5-DC (C6-OH)	PheAlaBetaine
CE(16:0)		CE(16:1)	PC ae C42:5		TG(18:0_30:0)	SDMA	C3	C14:2-OH		C16:1-OH	C14:1	DG(16:0_20:3)	C5-M-DC	GDCA
CE(17:1)		CE(18:1)	Hex3Cer(d18:1_22:0)		TG(18:1_33:3)	CA	C4	c4-OH-Pro		C16:2	C16:1	DG(18:1_20:4)	C5-OH (C3-DC-M)	Spermine
CE(18:0)		CE(22:6)	HexCer(d18:1/26:0)		TG(18:1_36:6)	TCA	C16	DOPA		Arg	C18	Cer(d18:0/24:1)	C5:1-DC	Cer(d18:1/14:0)
CE(18:3)		TG(20:5_34:0)	SM C26:1		TG(18:3_30:0)	PEA	Trigonelline	Kynurenine		Cystine	C18:1	TG(16:0_40:7)	C6 (C4:1-DC)	Cer(d18:2/20:0)
CE(20:1)		TG(20:5_36:2)	TG(18:3_35:2)			Cer(d18:1/16:0)	Ala	Dopamine		Met-SO	C18:2	TG(18:3_38:5)	C7-DC	DG(14:0_20:0)
CE(20:3)			TG(20:2_32:0)			Cer(d18:1/20:0(OH))	Asn	Cer(d16:1/18:0)		Histamine	Met	TG(20:3_32:2)	C10	DG(18:1_22:5)
CE(20:4)						Cer(d18:1/22:0)	Asp	Cer(d16:1/20:0)		DG-O(16:0_18:1)	ADMA	TG(20:4_36:5)	TDCA	DG(18:2_20:0)
CE(20:5)						Cer(d18:1/23:0)	Cys	Cer(d16:1/22:0)		FA(20:1)	HArg	TG(22:4_32:0)	HipAcid	Cer(d18:0/18:0(OH))
CE(22:5)						Cer(d18:1/24:0)	Gln	Cer(d16:1/24:0)		Hex2Cer(d18:1/14:0)	Orn		Cer(d18:2/16:0)	Cer(d18:0/20:0)
Hex2Cer(d18:1/26:0)						Cer(d18:1/24:1)	Glu	DG(14:0_14:0)		TG(14:0_32:2)	PAG		Cer(d18:2/23:0)	Cer(d18:0/24:0)
Hex3Cer(d18:1/26:1)						Cer(d18:1/25:0)	Gly	DG(14:0_18:1)		TG(14:0_35:1)	Serotonin		Cer(d18:2/24:0)	FA(20:3)
Cortisol						CE(18:2)	His	DG(14:0_18:2)		TG(14:0_35:2)	Cer(d18:2/22:0)		Cer(d18:2/24:1)	lysoPC a C28:1
						DG(18:0_20:0)	Ile	DG(14:1_18:1)		TG(17:2_34:3)	DG(16:0_16:1)		CE(15:1)	Hex2Cer(d18:1/18:0)
						AA	Leu	DG(16:1_18:0)		TG(18:0_30:1)	DG(16:1_18:1)		p-Cresol-SO4	Hex2Cer(d18:1/26:1)
						DHA	Lys	DG(18:2_18:3)		TG(18:1_28:1)	DG(18:1_18:2)		DG(18:0_20:4)	Hex3Cer(d18:1/16:0)
						lysoPC a C20:4	Phe	FA(12:0)		TG(18:1_31:0)	DG(18:1_18:3)		DG(18:1_22:6)	Hex3Cer(d18:1_20:0)
						lysoPC a C24:0	Pro	FA(18:1)		TG(20:1_30:1)	DG(18:1_20:0)		lysoPC a C20:3	HexCer(d18:1/18:1)
						lysoPC a C26:1	Ser	PC aa C26:0			DG(18:2_18:2)		Hex2Cer(d18:1/20:0)	HexCer(d18:2/16:0)
						PC aa C36:0	Thr	HexCer(d16:1/22:0)			lysoPC a C28:0		Hex2Cer(d18:1/22:0)	HexCer(d18:2/23:0)
						PC aa C40:5	Trp	Indole			PC aa C24:0		HexCer(d18:1/18:0)	3-IAA
						PC aa C40:6	Tyr	TG(18:2_31:0)			TG(16:0_28:1)		HexCer(d18:1/20:0)	SM C22:3
						PC aa C42:0	Val	TG(22:4_32:2)			TG(16:0_28:2)		HexCer(d18:2/22:0)	TG(17:2_36:4)
						PC aa C42:2	1-Met-His				TG(16:1_28:0)		HexCer(d18:2/24:0)	TG(18:0_32:0)
						PC aa C42:6	3-Met-His				TG(17:2_34:2)		3-IPA	TG(18:0_36:1)
						PC ae C38:0	5-AVA				TG(18:1_26:0)		Ind-SO4	TG(20:1_32:3)
						PC ae C40:4	AABA				TG(18:1_30:2)		SM C18:1	TG(22:2_32:4)
						PC ae C42:0	alpha-AAA				TG(18:2_36:4)		SM C20:2
						PC ae C42:1	BABA				TG(20:4_36:2)		TG(17:2_36:3)
						PC ae C42:3	Betaine				TG(20:4_36:3)		TG(20:0_32:3)
						PC ae C42:4	Cit				TG(22:4_34:2)		TG(20:0_32:4)
						PC ae C44:3	HCys						TG(20:3_34:3)
						PC ae C44:4	ProBetaine						TG(20:3_36:4)
						PC ae C44:5	Sarcosine						TG(20:4_30:0)
						PC ae C44:6	t4-OH-Pro						TG(20:4_32:2)
						Hex2Cer(d18:1/24:0)	Taurine						TG(20:4_34:3)
						Hex2Cer(d18:1/24:1)	TMCA						TG(20:4_36:4)
						Hex3Cer(d18:1/24:1)	beta-Ala
						HexCer(d18:1/16:0)	GABA
						HexCer(d18:1/22:0)	Putrescine
						HexCer(d18:1/23:0)	Spermidine
						HexCer(d18:1/24:0)	AconAcid
						HexCer(d18:1/24:1)	Lac
						SM (OH) C14:1	OH-GlutAcid
						SM (OH) C16:1	Suc
						SM (OH) C22:1	Cer(d18:1/18:0)
						SM (OH) C22:2	Cer(d18:1/20:0)
						SM (OH) C24:1	DG(16:0_18:1)
						SM C16:0	DG(16:0_18:2)
						SM C18:0	DG(16:1_18:2)
						SM C24:1	DG(17:0_18:1)
						SM C26:0	DG(18:1_18:1)
						TG(14:0_38:4)	FA(18:2)
						TG(14:0_38:5)	lysoPC a C16:0
						TG(16:0_36:6)	lysoPC a C16:1
						TG(16:0_37:3)	lysoPC a C17:0
						TG(16:0_38:3)	lysoPC a C18:0
						TG(16:0_38:4)	lysoPC a C18:1
						TG(16:0_38:5)	lysoPC a C18:2
						TG(16:0_38:6)	lysoPC a C26:0
						TG(16:0_38:7)	PC aa C28:1
						TG(16:0_40:6)	PC aa C30:0
						TG(16:1_38:3)	PC aa C32:0
						TG(16:1_38:4)	PC aa C32:1
						TG(16:1_38:5)	PC aa C32:2
						TG(17:0_36:4)	PC aa C32:3
						TG(17:1_36:4)	PC aa C34:1
						TG(18:0_36:2)	PC aa C34:2
						TG(18:0_38:6)	PC aa C34:3
						TG(18:1_36:0)	PC aa C34:4
						TG(18:1_38:5)	PC aa C36:1
						TG(18:1_38:6)	PC aa C36:2
						TG(18:1_38:7)	PC aa C36:3
						TG(18:2_35:3)	PC aa C36:4
						TG(18:2_38:4)	PC aa C36:5
						TG(18:2_38:5)	PC aa C36:6
						TG(18:2_38:6)	PC aa C38:0
						TG(20:0_34:1)	PC aa C38:1
						TG(20:1_34:0)	PC aa C38:3
						TG(20:1_34:3)	PC aa C38:4
						TG(20:2_34:1)	PC aa C38:5
						TG(20:2_34:2)	PC aa C38:6
						TG(20:2_34:3)	PC aa C40:2
						TG(20:3_32:0)	PC aa C40:3
						TG(20:3_32:1)	PC aa C40:4
						TG(20:3_34:0)	PC aa C42:1
						TG(20:3_34:1)	PC aa C42:4
						TG(20:3_34:2)	PC aa C42:5
						TG(20:3_36:3)	PC ae C30:0
						TG(20:4_32:0)	PC ae C30:1
						TG(20:4_32:1)	PC ae C30:2
						TG(20:4_34:0)	PC ae C32:1
						TG(20:4_34:1)	PC ae C32:2
						TG(20:4_34:2)	PC ae C34:0
						TG(20:5_34:1)	PC ae C34:1
						TG(20:5_36:3)	PC ae C34:2
						TG(22:5_32:0)	PC ae C34:3
						TG(22:5_32:1)	PC ae C36:0
						TG(22:5_34:1)	PC ae C36:1
						TG(22:5_34:2)	PC ae C36:2
						TG(22:5_34:3)	PC ae C36:3
						TG(22:6_32:0)	PC ae C36:4
						TG(22:6_32:1)	PC ae C36:5
						TG(22:6_34:1)	PC ae C38:1
						TG(22:6_34:2)	PC ae C38:2
						TG(22:6_34:3)	PC ae C38:3
							PC ae C38:4
							PC ae C38:5
							PC ae C38:6
							PC ae C40:1
							PC ae C40:2
							PC ae C40:3
							PC ae C40:5
							PC ae C40:6
							PC ae C42:2
							Hex2Cer(d18:1/16:0)
							AbsAcid
							Hypoxanthine
							Xanthine
							SM C16:1
							SM C24:0
							H1
							TG(14:0_34:0)
							TG(14:0_34:1)
							TG(14:0_34:2)
							TG(14:0_34:3)
							TG(14:0_36:1)
							TG(14:0_36:2)
							TG(14:0_36:3)
							TG(14:0_36:4)
							TG(16:0_30:2)
							TG(16:0_32:0)
							TG(16:0_32:1)
							TG(16:0_32:2)
							TG(16:0_32:3)
							TG(16:0_33:1)
							TG(16:0_33:2)
							TG(16:0_34:0)
							TG(16:0_34:1)
							TG(16:0_34:2)
							TG(16:0_34:3)
							TG(16:0_34:4)
							TG(16:0_35:1)
							TG(16:0_35:2)
							TG(16:0_35:3)
							TG(16:0_36:2)
							TG(16:0_36:3)
							TG(16:0_36:4)
							TG(16:0_36:5)
							TG(16:0_38:1)
							TG(16:0_38:2)
							TG(16:0_40:8)
							TG(16:1_30:1)
							TG(16:1_32:0)
							TG(16:1_32:1)
							TG(16:1_32:2)
							TG(16:1_33:1)
							TG(16:1_34:0)
							TG(16:1_34:1)
							TG(16:1_34:2)
							TG(16:1_34:3)
							TG(16:1_36:1)
							TG(16:1_36:2)
							TG(16:1_36:3)
							TG(16:1_36:4)
							TG(16:1_36:5)
							TG(17:0_32:1)
							TG(17:0_34:1)
							TG(17:0_34:2)
							TG(17:0_36:3)
							TG(17:1_32:1)
							TG(17:1_34:1)
							TG(17:1_34:2)
							TG(17:1_34:3)
							TG(17:1_36:3)
							TG(18:0_32:1)
							TG(18:0_32:2)
							TG(18:0_34:2)
							TG(18:0_34:3)
							TG(18:0_36:3)
							TG(18:0_36:4)
							TG(18:0_36:5)
							TG(18:1_30:0)
							TG(18:1_30:1)
							TG(18:1_32:0)
							TG(18:1_32:1)
							TG(18:1_32:2)
							TG(18:1_32:3)
							TG(18:1_33:0)
							TG(18:1_33:1)
							TG(18:1_33:2)
							TG(18:1_34:1)
							TG(18:1_34:2)
							TG(18:1_34:3)
							TG(18:1_34:4)
							TG(18:1_35:2)
							TG(18:1_35:3)
							TG(18:1_36:1)
							TG(18:1_36:2)
							TG(18:1_36:3)
							TG(18:1_36:4)
							TG(18:1_36:5)
							TG(18:2_28:0)
							TG(18:2_30:0)
							TG(18:2_30:1)
							TG(18:2_32:0)
							TG(18:2_32:1)
							TG(18:2_32:2)
							TG(18:2_33:0)
							TG(18:2_33:1)
							TG(18:2_33:2)
							TG(18:2_34:0)
							TG(18:2_34:1)
							TG(18:2_34:2)
							TG(18:2_34:3)
							TG(18:2_34:4)
							TG(18:2_35:1)
							TG(18:2_35:2)
							TG(18:2_36:0)
							TG(18:2_36:1)
							TG(18:2_36:2)
							TG(18:2_36:3)
							TG(18:2_36:5)
							TG(18:3_32:0)
							TG(18:3_32:1)
							TG(18:3_34:0)
							TG(18:3_34:1)
							TG(18:3_34:2)
							TG(18:3_34:3)
							TG(18:3_36:1)
							TG(18:3_36:2)
							TG(18:3_36:3)
							TG(18:3_36:4)
							TG(20:1_32:1)
							TG(20:1_32:2)
							TG(20:1_34:1)
							TG(20:1_34:2)
							TG(20:2_32:1)
							TG(20:5_34:2)
							Choline

## Sheet: 2x MeOH-MTBE-MeOH
Zebrafish.Liver	Zebrafish.Liver_Drosophila	Zebrafish.Liver_Mouse.Liver	Zebrafish.Liver_Mouse.Kidney	Zebrafish.Liver_Drosophila_Mouse.Liver	Zebrafish.Liver_Drosophila_Mouse.Kidney	Zebrafish.Liver_Mouse.Liver_Mouse.Kidney	Zebrafish.Liver_Drosophila_Mouse.Liver_Mouse.Kidney	Drosophila	Drosophila_Mouse.Liver	Drosophila_Mouse.Kidney	Drosophila_Mouse.Liver_Mouse.Kidney	Mouse.Liver	Mouse.Liver_Mouse.Kidney	Mouse.Kidney
												GCA	C0	C5:1-DC
												GCDCA	C2	C6:1
												TCDCA	C3	C8
												TLCA	C3-DC (C4-OH)	C10
												Cer(d16:1/22:0)	C4	C12
												CE(15:1)	C5	C16-OH
												CE(16:0)	C5-DC (C6-OH)	C16:2
												CE(17:1)	C5-M-DC	Arg
												CE(18:0)	C5-OH (C3-DC-M)	Carnosine
												CE(18:3)	C6 (C4:1-DC)	Creatinine
												CE(20:1)	C7-DC	Cystine
												CE(20:3)	C9	Met-SO
												CE(20:4)	C14	Histamine
												DG(16:0_20:4)	C14:1	Cer(d18:1/14:0)
												DG(18:1_18:3)	C14:1-OH	Cer(d18:1/26:0)
												DG(18:1_20:0)	C16	Cer(d18:1/26:1)
												DG(18:1_20:1)	C16:1	DG(16:1_18:0)
												DG(18:1_20:4)	C16:1-OH	EPA
												DG(18:1_22:5)	C18	FA(20:1)
												DG(18:2_18:3)	C18:1	Hex2Cer(d18:1/14:0)
												DG(18:2_20:0)	C18:1-OH	Hex3Cer(d18:1/18:0)
												DG(18:2_20:4)	C18:2	Hex3Cer(d18:1_20:0)
												DG-O(16:0_18:1)	Trigonelline	HexCer(d18:1/18:1)
												Cer(d18:0/18:0(OH))	TMAO	HexCer(d18:1/26:1)
												PC aa C26:0	Ala	HexCer(d18:2/16:0)
												PC aa C30:2	Asn	HexCer(d18:2/23:0)
												TG(17:1_36:5)	Asp	3-IAA
												TG(17:1_38:5)	Cys	Indole
												TG(17:1_38:6)	Gln	SM C20:2
												TG(17:2_38:5)	Glu	SM C22:3
												TG(18:0_38:7)	Gly	TG(18:2_31:0)
												TG(18:3_33:2)	His
												TG(18:3_38:6)	Ile
												TG(20:2_34:4)	Leu
												TG(20:2_36:5)	Lys
												TG(20:3_36:5)	Met
												TG(20:4_33:2)	Phe
												TG(20:4_35:3)	Pro
												TG(22:4_32:2)	Ser
													Thr
													Trp
													Tyr
													Val
													1-Met-His
													3-Met-His
													5-AVA
													AABA
													ADMA
													alpha-AAA
													Anserine
													BABA
													Betaine
													Cit
													HArg
													HCys
													Orn
													PAG
													PheAlaBetaine
													ProBetaine
													Sarcosine
													SDMA
													t4-OH-Pro
													Taurine
													CA
													GUDCA
													TCA
													TDCA
													TMCA
													beta-Ala
													GABA
													PEA
													Putrescine
													Serotonin
													Spermidine
													Spermine
													AconAcid
													HipAcid
													Lac
													OH-GlutAcid
													Suc
													Cer(d18:1/16:0)
													Cer(d18:1/18:0)
													Cer(d18:1/20:0(OH))
													Cer(d18:1/20:0)
													Cer(d18:1/22:0)
													Cer(d18:1/23:0)
													Cer(d18:1/24:0)
													Cer(d18:1/24:1)
													Cer(d18:1/25:0)
													Cer(d18:2/16:0)
													Cer(d18:2/20:0)
													Cer(d18:2/22:0)
													Cer(d18:2/23:0)
													Cer(d18:2/24:0)
													Cer(d18:2/24:1)
													CE(16:1)
													CE(18:1)
													CE(18:2)
													CE(22:6)
													p-Cresol-SO4
													DG(16:0_16:1)
													DG(16:0_18:1)
													DG(16:0_18:2)
													DG(16:0_20:3)
													DG(16:1_18:1)
													DG(16:1_18:2)
													DG(17:0_18:1)
													DG(18:0_20:4)
													DG(18:1_18:1)
													DG(18:1_18:2)
													DG(18:1_22:6)
													DG(18:2_18:2)
													Cer(d18:0/22:0)
													Cer(d18:0/24:0)
													Cer(d18:0/24:1)
													AA
													DHA
													FA(18:2)
													FA(20:3)
													lysoPC a C16:0
													lysoPC a C16:1
													lysoPC a C17:0
													lysoPC a C18:0
													lysoPC a C18:1
													lysoPC a C18:2
													lysoPC a C20:3
													lysoPC a C20:4
													lysoPC a C24:0
													lysoPC a C26:0
													lysoPC a C26:1
													lysoPC a C28:0
													lysoPC a C28:1
													PC aa C24:0
													PC aa C28:1
													PC aa C30:0
													PC aa C32:0
													PC aa C32:1
													PC aa C32:2
													PC aa C32:3
													PC aa C34:1
													PC aa C34:2
													PC aa C34:3
													PC aa C34:4
													PC aa C36:0
													PC aa C36:1
													PC aa C36:2
													PC aa C36:3
													PC aa C36:4
													PC aa C36:5
													PC aa C36:6
													PC aa C38:0
													PC aa C38:1
													PC aa C38:3
													PC aa C38:4
													PC aa C38:5
													PC aa C38:6
													PC aa C40:1
													PC aa C40:2
													PC aa C40:3
													PC aa C40:4
													PC aa C40:5
													PC aa C40:6
													PC aa C42:0
													PC aa C42:1
													PC aa C42:2
													PC aa C42:4
													PC aa C42:5
													PC aa C42:6
													PC ae C30:0
													PC ae C30:1
													PC ae C30:2
													PC ae C32:1
													PC ae C32:2
													PC ae C34:0
													PC ae C34:1
													PC ae C34:2
													PC ae C34:3
													PC ae C36:0
													PC ae C36:1
													PC ae C36:2
													PC ae C36:3
													PC ae C36:4
													PC ae C36:5
													PC ae C38:0
													PC ae C38:1
													PC ae C38:2
													PC ae C38:3
													PC ae C38:4
													PC ae C38:5
													PC ae C38:6
													PC ae C40:1
													PC ae C40:2
													PC ae C40:3
													PC ae C40:4
													PC ae C40:5
													PC ae C40:6
													PC ae C42:0
													PC ae C42:1
													PC ae C42:2
													PC ae C42:3
													PC ae C42:4
													PC ae C42:5
													PC ae C44:3
													PC ae C44:4
													PC ae C44:5
													PC ae C44:6
													Hex2Cer(d18:1/16:0)
													Hex2Cer(d18:1/18:0)
													Hex2Cer(d18:1/20:0)
													Hex2Cer(d18:1/22:0)
													Hex2Cer(d18:1/24:0)
													Hex2Cer(d18:1/24:1)
													Hex3Cer(d18:1/16:0)
													Hex3Cer(d18:1/24:1)
													Hex3Cer(d18:1_22:0)
													HexCer(d18:1/16:0)
													HexCer(d18:1/18:0)
													HexCer(d18:1/20:0)
													HexCer(d18:1/22:0)
													HexCer(d18:1/23:0)
													HexCer(d18:1/24:0)
													HexCer(d18:1/24:1)
													HexCer(d18:1/26:0)
													HexCer(d18:2/22:0)
													HexCer(d18:2/24:0)
													3-IPA
													Ind-SO4
													Hypoxanthine
													Xanthine
													SM (OH) C14:1
													SM (OH) C16:1
													SM (OH) C22:1
													SM (OH) C22:2
													SM (OH) C24:1
													SM C16:0
													SM C16:1
													SM C18:0
													SM C18:1
													SM C24:0
													SM C24:1
													SM C26:0
													SM C26:1
													H1
													TG(14:0_32:2)
													TG(14:0_34:0)
													TG(14:0_34:1)
													TG(14:0_34:2)
													TG(14:0_34:3)
													TG(14:0_35:1)
													TG(14:0_35:2)
													TG(14:0_36:1)
													TG(14:0_36:2)
													TG(14:0_36:3)
													TG(14:0_36:4)
													TG(14:0_38:4)
													TG(14:0_38:5)
													TG(16:0_28:1)
													TG(16:0_28:2)
													TG(16:0_30:2)
													TG(16:0_32:0)
													TG(16:0_32:1)
													TG(16:0_32:2)
													TG(16:0_32:3)
													TG(16:0_33:1)
													TG(16:0_33:2)
													TG(16:0_34:0)
													TG(16:0_34:1)
													TG(16:0_34:2)
													TG(16:0_34:3)
													TG(16:0_34:4)
													TG(16:0_35:1)
													TG(16:0_35:2)
													TG(16:0_35:3)
													TG(16:0_36:2)
													TG(16:0_36:3)
													TG(16:0_36:4)
													TG(16:0_36:5)
													TG(16:0_36:6)
													TG(16:0_37:3)
													TG(16:0_38:1)
													TG(16:0_38:2)
													TG(16:0_38:3)
													TG(16:0_38:4)
													TG(16:0_38:5)
													TG(16:0_38:6)
													TG(16:0_38:7)
													TG(16:0_40:6)
													TG(16:0_40:7)
													TG(16:0_40:8)
													TG(16:1_28:0)
													TG(16:1_30:1)
													TG(16:1_32:0)
													TG(16:1_32:1)
													TG(16:1_32:2)
													TG(16:1_33:1)
													TG(16:1_34:0)
													TG(16:1_34:1)
													TG(16:1_34:2)
													TG(16:1_34:3)
													TG(16:1_36:1)
													TG(16:1_36:2)
													TG(16:1_36:3)
													TG(16:1_36:4)
													TG(16:1_36:5)
													TG(16:1_38:3)
													TG(16:1_38:4)
													TG(16:1_38:5)
													TG(17:0_32:1)
													TG(17:0_34:1)
													TG(17:0_34:2)
													TG(17:0_34:3)
													TG(17:0_36:3)
													TG(17:0_36:4)
													TG(17:1_32:1)
													TG(17:1_34:1)
													TG(17:1_34:2)
													TG(17:1_34:3)
													TG(17:1_36:3)
													TG(17:1_36:4)
													TG(17:2_34:2)
													TG(17:2_34:3)
													TG(17:2_36:2)
													TG(17:2_36:3)
													TG(17:2_36:4)
													TG(17:2_38:6)
													TG(18:0_30:0)
													TG(18:0_30:1)
													TG(18:0_32:0)
													TG(18:0_32:1)
													TG(18:0_32:2)
													TG(18:0_34:2)
													TG(18:0_34:3)
													TG(18:0_36:1)
													TG(18:0_36:2)
													TG(18:0_36:3)
													TG(18:0_36:4)
													TG(18:0_36:5)
													TG(18:0_38:6)
													TG(18:1_26:0)
													TG(18:1_28:1)
													TG(18:1_30:0)
													TG(18:1_30:1)
													TG(18:1_30:2)
													TG(18:1_31:0)
													TG(18:1_32:0)
													TG(18:1_32:1)
													TG(18:1_32:2)
													TG(18:1_32:3)
													TG(18:1_33:0)
													TG(18:1_33:1)
													TG(18:1_33:2)
													TG(18:1_33:3)
													TG(18:1_34:1)
													TG(18:1_34:2)
													TG(18:1_34:3)
													TG(18:1_34:4)
													TG(18:1_35:2)
													TG(18:1_35:3)
													TG(18:1_36:0)
													TG(18:1_36:1)
													TG(18:1_36:2)
													TG(18:1_36:3)
													TG(18:1_36:4)
													TG(18:1_36:5)
													TG(18:1_36:6)
													TG(18:1_38:5)
													TG(18:1_38:6)
													TG(18:1_38:7)
													TG(18:2_28:0)
													TG(18:2_30:0)
													TG(18:2_30:1)
													TG(18:2_32:0)
													TG(18:2_32:1)
													TG(18:2_32:2)
													TG(18:2_33:0)
													TG(18:2_33:1)
													TG(18:2_33:2)
													TG(18:2_34:0)
													TG(18:2_34:1)
													TG(18:2_34:2)
													TG(18:2_34:3)
													TG(18:2_34:4)
													TG(18:2_35:1)
													TG(18:2_35:2)
													TG(18:2_35:3)
													TG(18:2_36:0)
													TG(18:2_36:1)
													TG(18:2_36:2)
													TG(18:2_36:3)
													TG(18:2_36:4)
													TG(18:2_36:5)
													TG(18:2_38:4)
													TG(18:2_38:5)
													TG(18:2_38:6)
													TG(18:3_30:0)
													TG(18:3_32:0)
													TG(18:3_32:1)
													TG(18:3_34:0)
													TG(18:3_34:1)
													TG(18:3_34:2)
													TG(18:3_34:3)
													TG(18:3_35:2)
													TG(18:3_36:1)
													TG(18:3_36:2)
													TG(18:3_36:3)
													TG(18:3_36:4)
													TG(18:3_38:5)
													TG(20:0_32:3)
													TG(20:0_32:4)
													TG(20:0_34:1)
													TG(20:1_30:1)
													TG(20:1_32:1)
													TG(20:1_32:2)
													TG(20:1_32:3)
													TG(20:1_34:0)
													TG(20:1_34:1)
													TG(20:1_34:2)
													TG(20:1_34:3)
													TG(20:2_32:0)
													TG(20:2_32:1)
													TG(20:2_34:1)
													TG(20:2_34:2)
													TG(20:2_34:3)
													TG(20:3_32:0)
													TG(20:3_32:1)
													TG(20:3_32:2)
													TG(20:3_34:0)
													TG(20:3_34:1)
													TG(20:3_34:2)
													TG(20:3_34:3)
													TG(20:3_36:3)
													TG(20:3_36:4)
													TG(20:4_30:0)
													TG(20:4_32:0)
													TG(20:4_32:1)
													TG(20:4_32:2)
													TG(20:4_34:0)
													TG(20:4_34:1)
													TG(20:4_34:2)
													TG(20:4_34:3)
													TG(20:4_36:2)
													TG(20:4_36:3)
													TG(20:4_36:4)
													TG(20:4_36:5)
													TG(20:5_34:0)
													TG(20:5_34:1)
													TG(20:5_34:2)
													TG(20:5_36:2)
													TG(20:5_36:3)
													TG(22:2_32:4)
													TG(22:4_32:0)
													TG(22:4_34:2)
													TG(22:5_32:0)
													TG(22:5_32:1)
													TG(22:5_34:1)
													TG(22:5_34:2)
													TG(22:5_34:3)
													TG(22:6_32:0)
													TG(22:6_32:1)
													TG(22:6_34:1)
													TG(22:6_34:2)
													TG(22:6_34:3)
													Choline
